# Supplementary material for: The comparative energetics of the ray-finned fish in an evolutionary context
Source: Conserv Physiol. 2022 Jul 5;10(1):coac039. doi: 10.1093/conphys/coac039 (PMC9258789; doi:10.1093/conphys/coac039)
Supplement: suppl_data_coac039 [file suppl_data_coac039.zip]

Archive with 2 entries (2 files):
- LikaAugu2022_SM_A.pdf
- LikaAugu2022_SM_B.pdf
